# Supplementary material for: No evidence for carcinogenicity of titanium dioxide nanoparticles in 26-week inhalation study in rasH2 mouse model
Source: Sci Rep. 2022 Sep 2;12:14969. doi: 10.1038/s41598-022-19139-y (PMC9440215; doi:10.1038/s41598-022-19139-y)
Supplement: Supplementary file 2 — Supplementary Information 2. [file 41598_2022_19139_MOESM2_ESM.xlsx]

## Sheet: Table S1
			Table S1 Characteristics of TiO2 NPs used in this study.
			Material	Molecular weight	Structure	Appearance	Primry particle diameter (nm)	pH	Specific surface area (m2/g)	Specific gravity	Composition (%)	Surface Modification
			Titanium dioxide TiO2	79.9	Anatase	Fine white powder	30	Mild acidity	63	3.9-4.3	TiO2: 97.9 H2O: 1.5 SO3: 0.2-0.3 Nb2O5: 0.2-0.3 P2O5: 0.1-0.2	None
