# Supplementary material for: No evidence for carcinogenicity of titanium dioxide nanoparticles in 26-week inhalation study in rasH2 mouse model
Source: Sci Rep. 2022 Sep 2;12:14969. doi: 10.1038/s41598-022-19139-y (PMC9440215; doi:10.1038/s41598-022-19139-y)
Supplement: Supplementary file 3 — Supplementary Information 3. [file 41598_2022_19139_MOESM3_ESM.xlsx]

## Sheet: Table S2
			Table S2 All blood-hematologic data observed in 26-week inhalation exposure study.
						Male					Female
			Exposure concentration (mg/m3)			0	2	8	32		0	2	8	32
			No. of animals examined			24	23	25	25		24	25	23	23
			Hematology
				RBCs (106/μl）		11.15±0.47	10.98±0.38	10.92±0.43*	10.39±1.55**		10.79±0.25	10.46±0.42**	10.57±0.32	10.53±0.39*
				Hemoglobin (g/dl)		17.0±0.7	16.9±0.6	17.0±0.5	16.1±2.6		17.0±0.4	16.6±0.6	16.8±0.5	16.7±0.5
				Hmatocrit (%)		51.6±1.5	50.9±1.6	51.0±2.1	49.0±7.0**		50.7±1.0	49.9±1.2	50.1±1.5	50.2±1.8
				MCV (fl)		46.3±1.3	46.3±0.7	46.7±1.0	47.2±1.5*		47.0±0.6	47.7±1.2**	47.4±0.7*	47.7±0.6**
				MCH (pg)		15.3±0.2	15.3±0.3	15.6±0.4**	15.4±0.6*		15.8±0.3	15.9±0.3	15.9±0.3	15.9±0.3
				MCHC (g/dl)		33.0±0.7	33.1±0.5	33.3±0.6	32.7±1.8		33.5±0.4	33.3±0.7	33.6±0.7	33.3±0.5
				Platelet (103/μl)		1334±121	1274± 69	1285± 93	1290±170		1166±100	1189±119	1122±163	1144± 61
				Reticulocyte (%)		2.4±1.5	2.1±0.2	2.1±0.2	4.3±8.1		2.6±0.6	2.8±2.8	2.3±0.4	2.4±0.5
				WBC (103/μl)		1.86±0.84	1.59±0.84	1.67±1.18	1.58±0.81		2.58±2.10	2.35±2.08	1.98±1.16	1.72±1.71*
			Differential WBC (%)
				Neutrophil		22± 7	24±11	22± 9	22± 7		26± 9	24±13	28±12	21± 9
				Lymphocyte		63± 7	66±10	66±11	67± 9		67± 8	65±12	65±10	68±11
				Monocyte		13±7	7±6**	8±7	8±7*		5±8	8±9	4±6	8±8
				Eosinophil		2±1	2±1	3±1	2±1		2±1	2±1	3±1	2±1
				Basophil		0±0	0±0	0±0	0±0		0±0	0±0	0±0	0±0
				Other		0±1	0±0	0±0	0±0		0±0	0±0	0±0	0±0
