# Supplementary material for: No evidence for carcinogenicity of titanium dioxide nanoparticles in 26-week inhalation study in rasH2 mouse model
Source: Sci Rep. 2022 Sep 2;12:14969. doi: 10.1038/s41598-022-19139-y (PMC9440215; doi:10.1038/s41598-022-19139-y)
Supplement: Supplementary file 4 — Supplementary Information 4. [file 41598_2022_19139_MOESM4_ESM.xlsx]

## Sheet: Table S3
			Table S3 All blood-biochemistry data observed in 26-week inhalation exposure study.
						Male					Female
			Exposure concentration (mg/m3)			0	2	8	32		0	2	8	32
			No. of animals examined			23	23	25	25		24	25	23	23
			Biochemistry
				Total protein (g/dl)		5.1±0.1	5.3±0.2**	5.3±0.2*	5.2±0.2		5.2±0.2	5.4±0.2*	5.4±0.2*	5.4±0.2
				Albumin (g/dl)		2.9±0.1	2.9±0.1	2.9±0.1	2.9±0.1		3.1±0.1	3.1±0.1	3.1±0.1	3.1±0.1
				A/G ratio		1.3±0.1	1.2±0.1*	1.2±0.1**	1.2±0.1*		1.4±0.1	1.3±0.1**	1.3±0.1	1.4±0.1
				T-Bilirubin (mg/dl)		0.06±0.01	0.06±0.01	0.05±0.01	0.05±0.01		0.05±0.01	0.04±0.01*	0.05±0.01	0.06±0.02
				Glucose (mg/dl)		201±26	231±20**	236±29**	223±20**		190±25	202±25	219±26**	216±27**
				T-Cholesterol (mg/dl)		74± 7	78± 8	76± 8	78±12		60± 7	64±11	64± 7	64± 7
				Triglyceride (mg/dl)		45± 9	54±16	53±15	53±17		31±14	37±13	40±16	36±12
				Phospholipid (mg/dl)		161±15	168±16	164±19	167±24		123±17	131±22	132±16	133±14
				AST (U/l)		69±21	73±17	86±43	79±26		63±12	83±26**	76±18	88±30**
				ALT (U/l)		26±15	26± 8	40±33	29±12		20±3	27±8**	26±7**	28±9**
				LDH (U/l)		250± 98	264± 65	293±122	260± 53		180±30	210±30**	220±38**	238±52**
				ALP (U/l)		205±18	211±20	205±12	209±21		332±34	323±39	321±44	338±41
				G-GTP (U/l)		0.3±0.4	0.5±0.4	0.6±0.7	0.4±0.4		0.4±0.3	0.8±1.1	0.7±0.8	0.6±0.5
				CK (U/l)		168±297	160±191	168±190	139±120		74±21	131±78**	112±53**	121±57**
				Ureanitrogen (mg/dl)		24.6±5.9	22.7±3.9	23.2±4.4	21.2±3.3		18.8±2.9	17.4±2.8	16.7±2.4*	16.3±1.6**
				Sodium (mEq/l)		151±2	151±2	151±2	151±2		150±2	151±2	151±2	152±2**
				Potassium (mEq/l)		3.7±0.3	3.4±0.3**	3.4±0.4*	3.3±0.4**		3.4±0.3	3.0±0.4**	3.1±0.3*	3.0±0.5**
				Chloride (mEq/l)		117±2	115±2**	115±3	115±3		116±2	114±4	115±2	115±4
				Calcium (mg/dl)		8.4±0.1	8.7±0.2**	8.7±0.3**	8.7±0.2**		8.9±0.3	9.0±0.3	9.0±0.2	9.0±0.2
				Inorganic phosphrus (mg/dl)		4.7±0.7	5.4±1.0*	5.5±1.3*	5.3±0.7*		4.9±0.8	5.2±0.8	5.4±1.1	5.6±0.9
