# Supplementary material for: No evidence for carcinogenicity of titanium dioxide nanoparticles in 26-week inhalation study in rasH2 mouse model
Source: Sci Rep. 2022 Sep 2;12:14969. doi: 10.1038/s41598-022-19139-y (PMC9440215; doi:10.1038/s41598-022-19139-y)
Supplement: Supplementary file 5 — Supplementary Information 5. [file 41598_2022_19139_MOESM5_ESM.xlsx]

## Sheet: Table S4
			Table S4 Absolute organ weights observed in 26-week inhalation exposure study.
						Male					Female
			Exposure concentration (mg/m3)			0	2	8	32		0	2	8	32
			No. of animals examined			25	24	25	25		24	25	24	23
			Organ (ｇ)
				Body Weight		26.3±1.8	27.3±1.9	27.8±1.8*	27.6±2.0		21.4±1.1	22.0±1.4	22.3±1.4	22.0±1.4
				Thymus		0.056±0.019	0.054±0.012	0.054±0.012	0.056±0.013		0.049±0.013	0.054±0.022	0.054±0.011	0.054±0.014
				Adrenals		0.012±0.002	0.012±0.003	0.012±0.003	0.014±0.004		0.014±0.003	0.015±0.003	0.015±0.002	0.015±0.004
				Testes/Ovaries		0.261±0.029	0.253±0.039	0.264±0.020	0.266±0.024		0.030±0.006	0.040±0.013**	0.037±0.007**	0.038±0.007**
				Heart		0.175±0.016	0.175±0.014	0.181±0.024	0.177±0.017		0.145±0.011	0.149±0.012	0.143±0.010	0.141±0.011
				Lungs		0.160±0.012	0.178±0.018**	0.180±0.023**	0.191±0.020**		0.160±0.010	0.176±0.021**	0.173±0.016**	0.177±0.020**
				Kidneyｓ		0.544±0.045	0.565±0.043	0.573±0.053	0.577±0.042		0.410±0.027	0.431±0.128	0.418±0.029	0.407±0.028
				Spleen		0.066±0.015	0.065±0.010	0.085±0.086	0.102±0.096		0.080±0.012	0.087±0.016	0.087±0.016	0.081±0.013
				Liver		1.170±0.090	1.244±0.110	1.297±0.121**	1.282±0.121**		1.009±0.078	1.071±0.104	1.103±0.093**	1.071±0.090
				Brain		0.472±0.013	0.479±0.011	0.476±0.016	0.483±0.016		0.496±0.015	0.502±0.014	0.504±0.022	0.498±0.018
