# Supplementary material for: No evidence for carcinogenicity of titanium dioxide nanoparticles in 26-week inhalation study in rasH2 mouse model
Source: Sci Rep. 2022 Sep 2;12:14969. doi: 10.1038/s41598-022-19139-y (PMC9440215; doi:10.1038/s41598-022-19139-y)
Supplement: Supplementary file 6 — Supplementary Information 6. [file 41598_2022_19139_MOESM6_ESM.xlsx]

## Sheet: Table S5
			Table S5 Relative organ weights observed in 26-week inhalation exposure study.
						Male					Female
			Exposure concentration (mg/m3)			0	2	8	32		0	2	8	32
			No. of animals examined			25	24	25	25		24	25	24	23
			Organ (%)
				Thymus		0.211±0.069	0.196±0.040	0.193±0.043	0.201±0.036		0.230±0.061	0.248±0.103	0.240±0.046	0.245±0.068
				Adrenals		0.045±0.009	0.043±0.011	0.044±0.011	0.049±0.014		0.064±0.014	0.068±0.013	0.068±0.010	0.070±0.016
				Testes/Ovaries		0.995±0.130	0.933±0.161	0.953±0.093	0.971±0.099		0.141±0.025	0.179±0.054**	0.165±0.030*	0.173±0.030**
				Heart		0.664±0.053	0.645±0.051	0.649±0.076	0.645±0.058		0.679±0.037	0.677±0.054	0.641±0.044**	0.641±0.038**
				Lungs		0.608±0.042	0.654±0.055*	0.645±0.066	0.696±0.071**		0.749±0.041	0.799±0.088*	0.775±0.054	0.808±0.079**
				Kidneyｓ		2.068±0.138	2.074±0.114	2.063±0.165	2.102±0.172		1.920±0.096	1.953±0.528	1.871±0.110	1.855±0.106
				Spleen		0.250±0.057	0.238±0.039	0.304±0.295	0.375±0.370		0.375±0.052	0.394±0.073	0.387±0.060	0.368±0.052
				Liver		4.442±0.154	4.566±0.277	4.661±0.285**	4.655±0.324**		4.722±0.206	4.866±0.353*	4.935±0.243*	4.870±0.202
				Brain		1.799±0.106	1.765±0.115	1.715±0.105	1.760±0.121		2.325±0.098	2.285±0.130	2.262±0.129	2.272±0.121
