# Supplementary material for: No evidence for carcinogenicity of titanium dioxide nanoparticles in 26-week inhalation study in rasH2 mouse model
Source: Sci Rep. 2022 Sep 2;12:14969. doi: 10.1038/s41598-022-19139-y (PMC9440215; doi:10.1038/s41598-022-19139-y)
Supplement: Supplementary file 7 — Supplementary Information 7. [file 41598_2022_19139_MOESM7_ESM.xlsx]

## Sheet: Table S6
			Table S6 Histopathological findings excluding lung and mediastinal lymph node observed in 26-week inhalation exposure study.
							Male					Female
						Exposure concentration (mg/m3)	0	2	8	32		0	2	8	32
						No. of animals examined	25	25	25	25		25	25	25	25
			Histopathological findings
				Nasal cavity
					Exudate		0	0	1	3		0	0	1	2
									<1>	<1>				<1>	<1>
					Respiratory metaplasia, nasal gland		25	15***	21	24		23	25	23	24
							<1>	<1>	<1>	<1>		<1>	<1>	<1>	<1>
					Respiratory metaplasia, gland		0	0	0	1		0	0	0	0
										<3>
					Squamous metaplasia, respiratory epithelium		0	0	0	0		0	0	0	1
															<1>
					Eosinophilic change, olfactory epithelium		13	9	18	15		16	14	16	19
							<1>	<1>	<1>	<1>		<1>	<1>	<1>	<1>
					Eosinophilic change, respiratory epithelium		19	13	23	23		0	0	0	0
							<1>	<1>	<1>	<1>
				Liver
					Angiectasis		0	0	0	1		0	1	0	0
										<1>			<2>
					Necrosis, focal		1	0	2	2		0	0	1	1
							<1>		<1>	<1>				<1>	<1>
					Fatty change, central		0	0	1	0		0	0	0	0
									<1>
					Focus of cellular alteration		0	0	0	1		0	1	0	0
										<2>			<1>
				Stomach
					Hyperplasia, forestomach		0	1	1	0		0	0	0	0
								<1>	<2>
					Hyperplasia, glandular stomach		0	0	1	0		0	0	0	0
									<2>
					Erosion, forestomach		0	0	0	0		0	1	0	0
													<1>
				Pancreas
					Hemorrhage		0	0	1	0		0	0	0	0
									<1>
				Kidney
					Regeneration, proximal tubule		1	0	0	0		0	0	0	0
							<1>
					Hydronephrosis		0	0	0	0		0	1	1	0
													<3>	<1>
				Urinary bladder
					Simple hyperplasia, urothelium		1	0	0	0		0	0	0	0
							<1>
				Spleen
					Deposit of melanin		1	0	2	3		6	3	6	1
							<1>		<1>	<1>		<1>	<1>	<1>	<1>
					Extramedullary hematopoiesis		1	0	0	2		1	1	1	0
							<1>			<1>		<1>	<1>	<1>
				Pituitary gland
					Cystic degeneration, anterior lobe		0	1	0	0		0	0	0	0
								<1>
					Rathke pouch		0	0	0	0		1	0	0	0
												<1>
				Thyroid
					Ultimobranchial cyst		0	0	0	0		0	0	1	0
														<1>
				Parathyroid
					Cyst		2	0	3	0		0	1	0	1
							<1>		<1>				<1>		<1>
				Adrenal
					Spindle-cell hyperplasia		21	18	20	22		25	25	25	25
							<1>	<1>	<1>	<1>		<1>	<1>	<1>	<1>
				Testis
					Tubular atrophy		1	0	1	0
							<2>		<1>
				Epididymis
					Inflammatory cell infiltration		0	0	1	0
									<1>
					Debris of spermatic elements		1	0	0	0
							<1>
				Ovary
					Thrombus							0	1	0	0
													<2>
					Cyst							0	1	0	0
													<1>
				Uterus
					Cystic endometrial hyperplasia							25	24	25	25
												<1>	<1>	<1>	<1>
					Vascular anormality							1	0	0	0
												<1>
				Peripheral nerve
					Cyst		0	0	0	0		0	0	0	1
															<1>
				Cartilage
					Necrosis, focal		1	0	0	0		0	0	1	0
							<1>							<1>
				Peritoneum
					Cyst		0	0	0	0		0	0	1	0
														<1>
			Note: Values indicate number of animals bearing lesions.
			The value in angle bracket indicate the average of severity grade index of the lesion. The average of severity grade is calculated with a following equation.
			𝛴(grade X number of animals with grade)/number of affected animals.
			Grade: 1, slight; 2, moderate; 3, marked; 4, severe. Significant difference: *, p<0.05; **, p<0.01; ***, p<0.001 by Chi square test compared with each cont.
